# Supplementary material for: Hyperspectral Imaging in Major Hepatectomies: Preliminary Results from the Ex-Machyna Trial
Source: Cancers (Basel). 2022 Nov 14;14(22):5591. doi: 10.3390/cancers14225591 (PMC9688371; doi:10.3390/cancers14225591)
Supplement: Supplementary file 1 [file cancers-14-05591-s001.zip]

Archive with 1 entries (1 files):
- cancers-1875150-supplementary.pdf
